# Supplementary material for: Microclimatic effects on alpine plant communities and flower-visitor interactions
Source: Sci Rep. 2020 Jan 28;10:1366. doi: 10.1038/s41598-020-58388-7 (PMC6987155; doi:10.1038/s41598-020-58388-7)
Supplement: Supplementary file 2 — Supplementary Dataset 1. [file 41598_2020_58388_MOESM2_ESM.xlsx]

## Sheet: Tabelle1
Ohler et al.
Microclimatic effects on alpine plant communities and flower-visitor interactions
Supplementary Table 1
Results of path analysis model: p and standardized path coefficients (β)
	Insect-flower interactions	Mean seasonal soil temperature	Flowering plant species richness	Insect family richness	Complementary specialization H2'
Insect-flower interactions
Mean seasonal soil temperature	p = 0.08, β = -0.15
Flowering plant species richness	p = 0.87, β = 0.02	p = 0.04, β = 0.40
Insect family richness	p < 0.001, β = 0.86	p = 0.13, β = -0.42	p < 0.01, β = 0.61
Complementary specialization H2'	p = 0.20, β = 0.36	p = 0.06, β = -0.28	p = 0.92, β = -0.01	p = 0.20, β = -0.34
Plant cover	p = 0.02, β = 0.19	p < 0.01, β = 0.54	p = 0.12, β = -0.21	p < 0.01, β = 0.40	p < 0.01, β = -0.54
