# Supplementary material for: Microclimatic effects on alpine plant communities and flower-visitor interactions
Source: Sci Rep. 2020 Jan 28;10:1366. doi: 10.1038/s41598-020-58388-7 (PMC6987155; doi:10.1038/s41598-020-58388-7)
Supplement: Supplementary file 4 — Supplementary Dataset 3. [file 41598_2020_58388_MOESM4_ESM.xlsx]

## Sheet: Flowering_Plant_Composition
Ohler et al.
Microclimatic effects on alpine plant communities and flower-visitor interactions
Supplementary Table 3
List of plant species with number of total number of floral units recorded within the whole vegetation season.
Plot #	Achillea atrata	Acinos alpinus	Aconitum napellus	Alchemilla fissa	Alchemilla vulgaris	Androsace obtusifolia	Antennaria carpatica	Anthyllis vulneraria	Aster alpinus	Bartsia alpina	Bellidiastrum michelii	Campanula barbata	Campanula scheuchzeri	Cerastium fontanum	Coeloglossum viride	Crepis aurea	Draba aizoides	Erigeron uniflorus	Euphrasia minima	Galium anisophyllon	Gentiana nivalis	Gentiana verna agg.	Gentianella germanica	Gentianella tenella	Geum montanum	Helianthemum alpestre	Helianthemum nummularium	Hieracium alpinum	Homogyne alpina	Leontodon hispidus	Leucanthemopsis alpina	Ligusticum mutellina	Minuartia verna	Myosotis alpestris	Oxytropis campestris	Parnassia palustris	Phyteuma globulariifolium	Phyteuma hemisphericum	Polygala alpestris	Polygonum viviparum	Potentilla aurea	Potentilla crantzii	Primula minima	Pulsatilla alpina	Ranunculus montanus	Rhinanthus alectorolophus	Rhinanthus glacialis	Silene acaulis	Silene vulgaris
1	0	0	0	14	14	0	0	0	0	0	0	0	0	0	0	0	0	0	178	0	0	0	0	0	0	0	0	0	0	6	2	0	0	0	0	0	5	0	0	8	22	0	34	0	0	0	0	3	0
2	0	0	0	0	0	27	43	0	0	0	0	0	0	0	149	0	0	0	201	0	0	30	0	0	0	5	0	10	0	0	0	11	0	9	0	0	0	6	0	0	2	0	0	0	1	0	5	0	0
3	0	0	0	0	0	0	0	0	0	0	0	0	10	1	3	0	0	0	44	0	0	0	0	0	0	0	0	7	0	45	0	0	0	0	0	0	1	0	0	14	10	0	0	0	0	1	0	0	0
4	0	0	0	0	2	5	0	0	0	0	0	0	4	0	0	0	0	0	45	0	0	12	0	4	0	1	0	2	0	7	0	46	0	0	0	0	0	0	0	70	27	0	7	1	35	0	0	35	0
5	0	0	0	146	129	0	0	0	0	0	0	0	0	0	0	0	0	0	27	0	4	0	0	0	2	0	0	5	2	10	20	1	0	0	0	0	0	0	0	3	4	0	21	0	2	0	0	0	0
6	0	0	0	188	79	13	0	0	0	44	189	0	4	39	14	0	0	0	27	0	0	14	0	0	0	0	0	0	5	0	0	30	0	113	0	0	0	0	0	39	4	0	1	0	20	0	0	1	0
7	0	0	0	0	0	32	0	0	0	39	0	0	8	3	0	0	0	0	63	0	2	35	0	0	0	0	0	0	0	18	0	27	0	72	0	0	0	0	0	0	4	0	0	0	5	0	0	16	0
8	2	0	0	259	25	79	0	0	0	57	0	0	0	0	0	0	0	0	244	6	0	18	0	0	0	1	0	0	0	0	0	5	0	109	0	0	0	0	0	62	4	0	5	0	29	0	0	26	0
9	0	0	4	0	107	0	0	0	0	0	0	0	114	2	0	0	0	0	16	0	0	0	0	0	0	0	0	0	0	12	0	1	0	79	0	1	0	0	0	145	121	44	0	0	5	34	0	0	0
10	0	0	0	0	0	0	0	0	0	0	0	0	18	1	0	0	0	0	77	0	2	0	1	4	0	12	0	0	0	3	0	7	0	35	0	0	0	0	0	130	150	8	0	0	3	109	0	11	0
11	0	0	0	0	0	0	0	0	0	2	2	0	2	0	0	0	0	0	74	0	0	0	0	0	0	0	0	0	11	4	2	6	0	0	0	0	0	0	0	7	5	0	1	1	0	0	0	0	0
12	0	0	0	9	48	7	0	0	0	0	0	5	16	0	0	1	0	0	14	0	4	25	0	1	0	5	0	0	0	64	2	3	0	0	0	0	0	0	0	0	17	0	0	0	3	1	12	43	0
13	0	0	0	0	0	0	0	0	0	0	0	0	1	0	6	0	0	0	119	0	0	0	0	0	0	0	0	0	5	4	2	0	0	0	0	0	1	2	0	3	12	0	0	0	1	0	0	0	0
14	0	0	0	0	0	0	5	0	0	0	0	0	12	0	0	0	0	0	27	0	0	6	0	0	0	0	9	0	0	8	0	6	1	22	0	0	0	6	0	0	19	0	0	0	2	4	0	0	0
15	0	0	0	0	0	0	0	0	0	0	0	0	1	0	0	0	0	0	92	0	0	0	0	3	0	0	0	2	2	6	0	0	0	0	0	0	1	0	0	0	10	0	0	0	0	0	0	107	0
16	0	0	0	25	51	0	0	0	0	0	0	0	0	0	12	0	0	0	79	0	0	44	0	0	0	7	0	0	0	3	2	7	0	0	0	0	0	0	0	17	6	0	0	0	3	0	5	28	0
17	0	0	0	8	3	0	0	0	0	0	3	36	2	0	0	0	0	0	66	0	0	0	0	0	0	0	0	0	0	9	2	19	0	11	0	0	0	2	0	39	15	0	0	0	4	0	3	8	0
18	0	0	0	28	43	12	0	0	0	0	36	0	6	0	0	3	0	0	166	16	1	25	0	0	0	0	0	0	0	10	0	6	0	29	0	0	0	0	0	65	13	0	0	0	14	0	0	14	0
19	0	0	0	9	5	0	0	0	0	0	0	0	2	1	0	1	0	0	16	0	0	0	0	0	0	0	0	0	0	0	0	1	0	3	0	0	0	0	0	7	9	0	0	0	10	0	0	0	0
20	0	0	0	0	0	57	0	0	0	0	0	0	13	10	0	0	0	3	37	0	2	15	0	0	0	0	0	0	0	22	3	1	72	786	0	0	0	3	0	12	30	1	0	0	12	0	55	0	0
21	0	0	0	73	132	3	0	0	0	0	0	1	2	3	0	0	0	2	86	0	0	3	0	0	2	0	0	0	0	8	0	5	0	236	0	0	0	0	0	19	20	0	0	0	5	0	0	0	0
22	0	0	0	87	41	36	0	0	0	0	7	0	8	0	0	1	0	0	33	0	0	0	0	0	0	0	0	0	0	3	2	2	0	15	0	0	0	0	0	5	18	0	0	0	7	0	0	0	0
23	0	0	0	0	0	31	0	0	0	0	0	0	4	0	0	5	10	5	70	24	10	6	0	0	0	0	0	0	0	2	0	0	0	387	0	0	0	0	0	25	26	0	0	0	28	0	0	0	0
24	0	0	0	178	0	0	0	0	0	0	0	0	1	0	0	0	4	0	22	0	2	23	0	0	0	0	0	0	0	0	0	0	0	348	0	0	0	0	0	7	0	0	0	0	81	0	12	0	0
25	0	0	0	36	8	1	0	51	0	0	0	0	0	0	0	0	0	0	13	0	0	64	0	0	0	0	12	0	0	0	0	0	0	209	0	0	0	0	11	11	10	0	0	0	6	0	0	2	0
26	0	19	0	0	0	10	0	679	4	0	0	0	0	0	0	0	0	1	32	0	3	6	2	0	0	0	192	0	0	4	0	0	1	186	2	0	0	0	28	21	4	0	0	0	6	0	4	0	73
27	1	0	0	35	80	0	0	0	0	0	0	0	1	0	0	1	0	0	83	0	3	130	0	0	0	0	39	0	0	2	0	0	0	496	0	0	0	0	0	21	27	0	0	0	28	0	0	0	0
28	0	0	2	37	271	0	0	1	0	0	0	0	14	0	0	0	0	0	12	9	2	0	0	0	0	0	0	0	0	2	0	2	0	0	0	0	0	0	0	27	7	0	0	0	53	0	237	0	11
29	0	0	0	71	1323	0	0	0	0	0	0	0	13	0	0	23	0	0	0	0	0	0	0	0	0	0	0	0	0	9	0	0	0	127	0	0	0	0	0	3	42	0	0	0	11	0	0	0	0
30	0	0	0	98	56	0	0	0	0	0	0	0	0	0	0	0	0	3	48	0	3	1	0	0	1	0	0	0	0	4	0	37	0	0	0	0	1	0	0	29	21	0	20	0	13	0	0	10	0
[truncated: 10 more columns]
